# Supplementary material for: Designing Antibacterial Peptides with Enhanced Killing Kinetics
Source: Front Microbiol. 2018 Feb 23;9:325. doi: 10.3389/fmicb.2018.00325 (PMC5829097; doi:10.3389/fmicb.2018.00325)
Supplement: Supplementary file 12 [file Table5.csv]

Supplementary Table 5: Randomly generated sequences with <85% identity with BMAP28(1-18)(935 sequences)
>1
IELRELYRKIEMVCKKYG
>2
CILRWLARKILSHEKKYG
>3
DYLRYLQRKIICSKKKYG
>4
KCLRQLLRKIGCHLKKYG
>5
RNLRGLLRKIEHEGKKYG
>6
KMLRHLRRKIRNCFKKYG
>7
MSLRDLDRKIYDGQKKYG
>8
MHLRPLIRKIEFTCKKYG
>9
KPLRKLKRKIKCNIKKYG
>10
KLLRGLHRKIGGFPKKYG
>11
MALRSLMRKINEWMKKYG
>12
QYLRVLRRKIEVRNKKYG
>13
MTLRRLYRKIQWQLKKYG
>14
ACLRPLMRKIDIPPKKYG
>15
CMLRCLGRKIWQVTKKYG
>16
RNLRPLNRKIEDRCKKYG
>17
LALRFLSRKIYKPDKKYG
>18
CALRILLRKILIIQKKYG
>19
CKLRILSRKIKGRFKKYG
>20
ASLRPLNRKIEAQPKKYG
>21
GSLRQLMRKIWVFTKKYG
>22
KMLRNLDRKINGEHKKYG
>23
DPLRWLVRKIVRNPKKYG
>24
MRLRHLERKIILVKKKYG
>25
SKLRSLIRKILMEHKKYG
>26
WLLRILQRKILEHTKKYG
>27
IKLRELRRKISMQKKKYG
>28
ACLRSLVRKITGDIKKYG
>29
GMLRTLTRKIVQDEKKYG
>30
PMLRCLSRKIFAIHKKYG
>31
KGLRMLYRKIWPPKKKYG
>32
EYLRELIRKIKKERKKYG
>33
VMLRWLHRKIDHHFKKYG
>34
CDLRFLGRKIDGTTKKYG
>35
WMLRLLRRKIKNTAKKYG
>36
WNLRELNRKIPMDPKKYG
>37
CDLRQLMRKINHCRKKYG
>38
CNLRQLWRKICWFEKKYG
>39
SVLRCLIRKIQDENKKYG
>40
LGLRTLFRKIYLSIKKYG
>41
NGLRALWRKIVSWMKKYG
>42
PFLRSLKRKIYIYWKKYG
>43
LILRHLHRKIDRYEKKYG
>44
NKLRCLKRKIGDMAKKYG
>45
LELRCLCRKIKFPQKKYG
>46
EILRTLWRKIKCCVKKYG
>47
SALRGLGRKICWPFKKYG
>48
RNLRALARKILSCIKKYG
>49
KDLRLLLRKIDPPKKKYG
>50
GFLRLLKRKIHINPKKYG
>51
IILRILTRKIDWTEKKYG
>52
LYLRNLQRKIHPHVKKYG
>53
IDLRMLWRKIINAIKKYG
>54
SMLRELLRKIFDDDKKYG
>55
HRLRRLRRKIGWSYKKYG
>56
PYLRKLCRKIAKINKKYG
>57
VDLRVLFRKIWEIGKKYG
>58
MILRKLARKINPYSKKYG
>59
FILRMLCRKIMTQAKKYG
>60
NGLRVLYRKIFMFEKKYG
>61
FHLRNLSRKIAQTWKKYG
>62
AALRQLRRKIPWSVKKYG
>63
KKLRVLPRKIPPIEKKYG
>64
RKLRMLSRKIYAEEKKYG
>65
SPLRMLARKIQDGCKKYG
>66
DKLRILERKIQIYIKKYG
>67
WPLRKLWRKIWDPYKKYG
>68
WSLRALARKIDCYYKKYG
>69
EMLRDLGRKIDDHMKKYG
>70
GRLRYLVRKIAQDFKKYG
>71
DFLRCLSRKIYQTVKKYG
>72
VNLRHLVRKISSFMKKYG
>73
SDLRILGRKIKKKHKKYG
>74
FALRQLKRKIRRTDKKYG
>75
ILLRTLQRKIENFRKKYG
>76
RNLRPLLRKIQEWWKKYG
>77
CLLRLLQRKIHKLQKKYG
>78
KNLRSLNRKISKWWKKYG
>79
HDLRHLARKIKWPQKKYG
>80
ITLRWLTRKIACPGKKYG
>81
RWLRPLERKIWCDRKKYG
>82
VKLRRLMRKICIADKKYG
>83
LKLRILNRKIFLLFKKYG
>84
DELRDLGRKILAYSKKYG
>85
GGLRTLWRKIFVLMKKYG
>86
EFLRQLWRKIYEGNKKYG
>87
EDLRCLNRKIHHAWKKYG
>88
EYLRRLTRKIDHYRKKYG
>89
TFLRHLGRKIMMAHKKYG
>90
AHLRELTRKIFKVAKKYG
>91
MPLRMLSRKIKWRPKKYG
>92
GMLRQLCRKIHYAGKKYG
>93
DALRTLSRKICDKPKKYG
>94
SALRTLARKIILCSKKYG
>95
KCLRNLYRKIDVCNKKYG
>96
MKLRFLLRKIWITNKKYG
>97
DVLRDLVRKIKMNDKKYG
>98
SLLRWLFRKIDCEFKKYG
>99
QSLRVLMRKIIVCGKKYG
>100
LKLRALLRKIHAEPKKYG
>101
IPLRPLMRKIGCELKKYG
>102
GHLRMLNRKIEHNAKKYG
>103
LRLRCLMRKIQVVVKKYG
>104
YNLRMLCRKIMFTIKKYG
>105
DWLRWLCRKISSFPKKYG
>106
NILRKLHRKIVSLGKKYG
>107
KHLRRLQRKIREYPKKYG
>108
KNLRHLTRKINKGTKKYG
>109
FALRWLERKIVDREKKYG
>110
VKLRFLQRKIHCLFKKYG
>111
MQLRVLSRKIHPKDKKYG
>112
PYLRNLLRKIRVGEKKYG
>113
WDLRNLFRKIYFVWKKYG
>114
QSLRGLQRKIGYLCKKYG
>115
CELRILWRKIRHPNKKYG
>116
RYLRDLFRKIQEEYKKYG
>117
QWLRFLKRKIYFDRKKYG
>118
SVLRNLTRKISPLCKKYG
>119
MALRRLVRKIFRLCKKYG
>120
PLLRLLIRKIPDICKKYG
>121
TLLRWLYRKIARYVKKYG
>122
VILRELKRKINDENKKYG
>123
HYLRMLNRKIKATPKKYG
>124
RCLRRLERKICCLHKKYG
>125
QMLRFLLRKIKTTKKKYG
>126
WLLRNLCRKINGYNKKYG
>127
NQLRDLQRKIVTCEKKYG
>128
EMLRYLQRKIEVMMKKYG
>129
YKLRELKRKIQWISKKYG
>130
FCLRCLLRKILDDFKKYG
>131
PSLRILRRKITWFEKKYG
>132
EFLRELARKILWPEKKYG
>133
IMLRFLNRKITRSEKKYG
>134
MMLRHLWRKIIGQNKKYG
>135
HVLRVLKRKIHQDHKKYG
>136
YQLRYLCRKIMPPCKKYG
>137
MWLRLLFRKIYAPQKKYG
>138
KYLRTLFRKINSSMKKYG
>139
WRLRVLHRKIKKALKKYG
>140
VDLRHLLRKITCKEKKYG
>141
QQLRVLQRKIEPFEKKYG
>142
KELRVLDRKIPNPVKKYG
>143
EALRQLQRKIECFAKKYG
>144
PVLRILCRKIWSCTKKYG
>145
FQLRVLSRKICHFWKKYG
>146
KFLRCLQRKINVMLKKYG
>147
QELRCLWRKIGCGGKKYG
>148
PWLRQLERKIQYLSKKYG
>149
GTLRDLARKICAICKKYG
>150
HGLRCLDRKIDQIYKKYG
>151
MNLRELMRKINFIWKKYG
>152
HMLRELGRKIDIQSKKYG
>153
IILRNLGRKINQNKKKYG
>154
EMLRALVRKIVKNTKKYG
>155
YPLRGLIRKIYDYRKKYG
>156
TTLRMLWRKIVETAKKYG
>157
WELRWLTRKIAAPRKKYG
>158
NCLRILMRKIKIYHKKYG
>159
PGLRYLFRKIWYVEKKYG
>160
VTLRMLCRKIIRCRKKYG
>161
KSLRLLKRKIIIMAKKYG
>162
YFLRTLSRKIFSSSKKYG
>163
SYLRVLFRKIGPIKKKYG
>164
VTLRGLARKIDESEKKYG
>165
CFLRSLYRKIQQNSKKYG
>166
ALLRELGRKIWGYQKKYG
>167
SWLRALGRKIWMKCKKYG
>168
HHLRALGRKIISCKKKYG
>169
TSLRQLVRKINPGCKKYG
>170
RYLRNLFRKIPLKFKKYG
>171
KLLRGLCRKITNTPKKYG
>172
MFLRQLMRKITGIIKKYG
>173
NSLRGLLRKILDDGKKYG
>174
ELLRRLTRKIPYDHKKYG
>175
FPLRALVRKIVMSVKKYG
>176
DLLRSLMRKIHQMTKKYG
>177
EMLRWLRRKIWRIPKKYG
>178
QSLRPLIRKICPVTKKYG
>179
IMLRNLVRKIHYRIKKYG
>180
ANLRALDRKIYLIRKKYG
>181
IFLRRLIRKIPQDMKKYG
>182
QWLRALKRKIPFTMKKYG
>183
QQLRKLGRKILSVWKKYG
>184
KELRVLPRKIYMYFKKYG
>185
YALRTLSRKISSMCKKYG
>186
CSLRDLSRKIVITAKKYG
>187
MRLRELDRKIAPLAKKYG
>188
AHLRHLGRKISDPGKKYG
>189
WPLRMLCRKIFARQKKYG
>190
SDLRHLVRKIDELKKKYG
>191
FDLRNLSRKIQEPGKKYG
>192
LILRWLSRKIPMFTKKYG
>193
PSLRCLVRKISPQAKKYG
>194
FELRLLDRKIPQPVKKYG
>195
NFLRFLLRKIKPSTKKYG
>196
TDLRDLQRKINGQIKKYG
>197
ATLRSLVRKIYQTKKKYG
>198
AGLRWLGRKICGGAKKYG
>199
FWLRNLTRKINEGYKKYG
>200
MWLRMLQRKIHNGWKKYG
>201
TVLRVLQRKIWIKAKKYG
>202
MTLRNLERKIWWGYKKYG
>203
VALRMLDRKIWGHMKKYG
>204
DWLRKLVRKILDGEKKYG
>205
LKLRMLHRKIICSQKKYG
>206
RWLRYLIRKIFVFSKKYG
>207
EELRSLDRKIQGEFKKYG
>208
DWLRCLYRKIYFLQKKYG
>209
EWLRGLARKITLRRKKYG
>210
YWLRWLNRKICVQCKKYG
>211
LTLRTLWRKIQRRNKKYG
>212
HALRFLIRKIITFHKKYG
>213
FNLRCLTRKIFPPMKKYG
>214
RKLRGLWRKISDMLKKYG
>215
FDLRALDRKIIWSAKKYG
>216
ESLRFLWRKIHYNEKKYG
>217
AKLRYLARKICDHAKKYG
>218
TALRSLQRKIFKADKKYG
>219
NVLRRLARKISVMAKKYG
>220
QCLRALLRKIWESKKKYG
>221
IGLRTLTRKISVYWKKYG
>222
SNLRSLPRKIDSNPKKYG
>223
SLLRMLVRKIAGLRKKYG
>224
LPLRNLMRKIQIYFKKYG
>225
FHLRDLSRKIAYDNKKYG
>226
DWLRCLNRKIEQNCKKYG
>227
VPLRLLYRKIHNWMKKYG
>228
VSLRNLRRKINNDSKKYG
>229
HLLRTLWRKIDCAHKKYG
>230
HSLRFLYRKICWHLKKYG
>231
IELRLLNRKIYEHYKKYG
>232
HNLRVLSRKIIRLDKKYG
>233
LKLRQLARKIIYTPKKYG
>234
QWLRYLPRKIKIDSKKYG
>235
GGLRTLFRKITNPIKKYG
>236
NPLRYLVRKIRIPLKKYG
>237
EKLRFLSRKICEMLKKYG
>238
RTLRILDRKILRSVKKYG
>239
WKLRNLMRKIVLRDKKYG
>240
STLRLLDRKIHAMFKKYG
>241
WELRILARKIHRHIKKYG
>242
KYLRILARKINYGLKKYG
>243
NSLRELERKIVDYIKKYG
>244
VCLRMLNRKIQVGCKKYG
>245
ESLRILDRKILQNEKKYG
>246
HILRALQRKINRFKKKYG
>247
TALRMLVRKICVFSKKYG
>248
WALRYLQRKIYQFIKKYG
>249
CFLRLLWRKIQKIRKKYG
>250
CWLRKLNRKIHADAKKYG
>251
QSLRLLYRKISEHGKKYG
>252
PQLRFLWRKIATNCKKYG
>253
FQLRKLYRKIFHEGKKYG
>254
SDLRVLMRKIAVQNKKYG
>255
VQLRVLKRKIGDSYKKYG
>256
IWLRALKRKITTDIKKYG
>257
EGLRNLIRKIVSWAKKYG
>258
VFLRVLHRKIVVVEKKYG
>259
DQLRFLNRKIKHYSKKYG
>260
SQLRHLERKIQSKEKKYG
>261
IVLRYLERKIHLNVKKYG
>262
NCLRKLIRKIKREQKKYG
>263
IRLRALERKIAHPYKKYG
>264
VKLRWLQRKIEHSIKKYG
>265
YTLRCLIRKIRDSLKKYG
>266
NGLRFLCRKITGNYKKYG
>267
MVLRFLLRKIPWHQKKYG
>268
KNLRELKRKIFYTWKKYG
>269
HYLRTLIRKIVINAKKYG
>270
WWLRWLARKIASEDKKYG
>271
PHLRSLARKIGMIQKKYG
>272
GKLRHLKRKINWWTKKYG
>273
ANLRVLQRKIACTMKKYG
>274
PALRWLARKIEYHPKKYG
>275
HRLRWLDRKIFFECKKYG
>276
AKLRKLTRKIICQGKKYG
>277
RQLRPLPRKIIFEHKKYG
>278
HWLRALDRKIYQICKKYG
>279
QPLRQLVRKIGHPAKKYG
>280
ERLRWLTRKISDPSKKYG
>281
WTLRQLRRKIRILLKKYG
>282
NRLRWLERKIVSTSKKYG
>283
TGLRMLSRKIFFNLKKYG
>284
NNLRSLYRKITSIWKKYG
>285
MLLRTLWRKIDHYRKKYG
>286
CVLRTLVRKIDFGWKKYG
>287
FNLRALYRKIASIYKKYG
>288
CHLRELVRKITRRFKKYG
>289
FALRYLARKIAAHCKKYG
>290
AYLRMLRRKIHENIKKYG
>291
FNLRKLDRKILKGQKKYG
>292
RNLRPLERKIKYQLKKYG
>293
PSLRQLERKIDKAYKKYG
>294
NNLRALHRKIVGWMKKYG
>295
IELRGLSRKIIRLGKKYG
>296
PGLRELDRKISSAIKKYG
>297
RRLRPLVRKIERSSKKYG
>298
LHLRTLQRKIWVFHKKYG
>299
RNLRPLIRKIILTIKKYG
>300
TGLRYLERKIMELIKKYG
>301
VELRMLCRKIQPADKKYG
>302
GKLRMLVRKIHPSCKKYG
>303
VQLRCLTRKIIYVTKKYG
>304
RLLRWLYRKIGQTMKKYG
>305
MVLRQLARKILYYMKKYG
>306
KFLRPLIRKIKIELKKYG
>307
PQLRPLMRKIAVDRKKYG
>308
HPLRRLFRKIRLWAKKYG
>309
AVLRGLQRKIGHLFKKYG
>310
RNLRGLTRKIMPLYKKYG
>311
RNLRFLDRKITFPVKKYG
>312
SMLRQLVRKIWLGAKKYG
>313
STLRWLVRKIAYWIKKYG
>314
VMLRDLTRKIMSFAKKYG
>315
YHLRALPRKIDYENKKYG
>316
QCLRPLHRKIIDFLKKYG
>317
GYLRILLRKIAQRWKKYG
>318
TTLRELFRKIMVQLKKYG
>319
FVLRVLKRKIWREYKKYG
>320
SILRNLVRKIQTEKKKYG
>321
DDLRCLVRKIHAQGKKYG
>322
GWLRPLPRKIMAHEKKYG
>323
YDLRKLVRKIMIPWKKYG
>324
CHLRDLERKIGLEMKKYG
>325
FYLRWLCRKILNAKKKYG
>326
QSLRMLFRKILLSCKKYG
>327
MKLRFLIRKILIWVKKYG
>328
GKLRFLARKIWDCAKKYG
>329
WMLRSLQRKIMTEDKKYG
>330
YILRDLIRKINKWDKKYG
>331
ADLRCLSRKIRVMQKKYG
>332
NDLRGLHRKITCKFKKYG
>333
FQLRCLKRKIPLWYKKYG
>334
NRLRMLGRKIRIQTKKYG
>335
KNLRNLQRKIPCREKKYG
>336
RQLRRLKRKIEHQLKKYG
>337
VALRYLERKIPDLRKKYG
>338
SHLRWLSRKIWILGKKYG
>339
KELRSLCRKIKVKKKKYG
>340
RMLRNLKRKIMQRMKKYG
>341
MPLRYLLRKIHSAPKKYG
>342
PELRMLRRKIIWTIKKYG
>343
ASLRFLTRKIIYCAKKYG
>344
SMLRRLMRKIWTTTKKYG
>345
IVLRALWRKIEIWSKKYG
>346
CVLRPLQRKIGLGDKKYG
>347
SYLRKLCRKIAYHAKKYG
>348
WDLRWLLRKIFSHAKKYG
>349
GFLRKLDRKIVYMIKKYG
>350
QLLRALPRKIETCDKKYG
>351
MSLRALRRKIMWRPKKYG
>352
WLLRWLRRKIQHRIKKYG
>353
VFLRILVRKIAPGVKKYG
>354
RKLRLLHRKIMGCRKKYG
>355
IKLRILARKIPHTSKKYG
>356
HPLRNLARKIVMNTKKYG
>357
LILRKLQRKISFYQKKYG
>358
NKLRGLFRKIWVSSKKYG
>359
FVLRVLRRKIRIGEKKYG
>360
VPLRLLRRKIMWKMKKYG
>361
EGLRGLHRKISQHHKKYG
>362
TPLRYLTRKIWWTGKKYG
>363
HKLRGLSRKIMWELKKYG
>364
WALRLLRRKIWWSNKKYG
>365
YQLRRLYRKIKQVWKKYG
>366
VHLRCLSRKIFDCFKKYG
>367
PDLRYLGRKICEAQKKYG
>368
PYLRILRRKIGRFCKKYG
>369
LLLRGLGRKIHQTSKKYG
>370
MELRNLERKIITWYKKYG
>371
YPLRTLGRKIIRQFKKYG
>372
VSLRDLKRKIYWISKKYG
>373
PCLRNLQRKINEGPKKYG
>374
SQLRYLIRKIEEKYKKYG
>375
VALRSLWRKIDWKHKKYG
>376
RTLRALGRKIREIDKKYG
>377
MDLRELYRKIVDCLKKYG
>378
HLLRVLGRKIKCILKKYG
>379
WVLRELNRKIMCRPKKYG
>380
PYLRWLFRKIGVDKKKYG
>381
PMLRNLGRKIMNPSKKYG
>382
NWLRSLYRKIQCMHKKYG
>383
WSLRILIRKICEVPKKYG
>384
KWLRPLWRKITLYIKKYG
>385
EWLRALVRKIDGHIKKYG
>386
KLLRYLMRKIFPIIKKYG
>387
ELLRRLERKIEKDLKKYG
>388
VTLRRLHRKIDLFQKKYG
>389
GWLRHLRRKIMGCWKKYG
>390
GGLRLLFRKILNVYKKYG
>391
GKLRYLCRKICETLKKYG
>392
AWLRHLHRKIMWRYKKYG
>393
IALRELKRKINRVKKKYG
>394
CQLRRLVRKIEKGIKKYG
>395
RFLRKLYRKINQLCKKYG
>396
RDLRFLPRKIGRPAKKYG
>397
LFLRSLSRKIFWRGKKYG
>398
QELRTLERKIESSQKKYG
>399
GNLRKLDRKIDEMEKKYG
>400
VWLRALGRKITCGIKKYG
>401
SALRILSRKIHKIRKKYG
>402
TFLRRLARKIMQKLKKYG
>403
MFLRQLPRKISNYPKKYG
>404
FVLRMLWRKIPRGNKKYG
>405
QNLRKLRRKITLSMKKYG
>406
GTLRILTRKIWCNFKKYG
>407
HKLRYLCRKIEACPKKYG
>408
INLRDLYRKIPRRMKKYG
>409
QILRSLARKIKKIRKKYG
>410
YMLRFLCRKILMTCKKYG
>411
QYLRILPRKICQYNKKYG
>412
FHLRPLHRKIQITDKKYG
>413
QKLRSLDRKIFCAFKKYG
>414
QMLRFLCRKILKKQKKYG
>415
TDLRILWRKIFPIMKKYG
>416
LSLRMLSRKIHGRQKKYG
>417
WMLRILERKISCSSKKYG
>418
FTLRQLNRKISFPHKKYG
>419
IALRALKRKIHTLSKKYG
>420
VDLRHLPRKIVNPCKKYG
>421
EPLRALWRKIGIIWKKYG
>422
YGLRQLQRKIIQVVKKYG
>423
LALRELDRKIHGNVKKYG
>424
IFLRELVRKINDLQKKYG
>425
KTLRCLERKIQLCYKKYG
>426
HFLRHLMRKILPPKKKYG
>427
ESLRELERKIRPMIKKYG
>428
RILRHLPRKIKYQIKKYG
>429
EGLRWLNRKISTIFKKYG
>430
DSLRDLHRKITCLKKKYG
>431
TMLRFLFRKIMVHPKKYG
>432
DYLRLLKRKINDRPKKYG
>433
NKLRNLLRKIYIRAKKYG
>434
ENLRSLYRKIMITWKKYG
>435
CSLRELIRKILEINKKYG
>436
HELRQLERKISNICKKYG
>437
WELRHLARKIAIHEKKYG
>438
ACLRLLSRKINVSHKKYG
>439
VLLRALARKITLGIKKYG
>440
EMLRNLMRKIRPNIKKYG
>441
WTLRHLGRKINRSPKKYG
>442
NSLRTLNRKIDAEDKKYG
>443
DNLRCLDRKISVVAKKYG
>444
RRLRWLMRKIADGSKKYG
>445
GYLRELDRKIDGQHKKYG
>446
PFLRFLERKISGVCKKYG
>447
EDLRGLHRKIITHYKKYG
>448
VDLRWLWRKIPELQKKYG
>449
TVLRWLERKITITGKKYG
>450
FMLRELNRKILHRPKKYG
>451
LDLRDLGRKIKYGHKKYG
>452
NFLRELVRKIVFWAKKYG
>453
AMLRSLYRKISQRYKKYG
>454
DALRFLMRKICMNTKKYG
>455
FQLRDLQRKIQSGCKKYG
>456
ARLRALERKIWYLWKKYG
>457
LALRPLERKIASFRKKYG
>458
CSLRHLCRKIEWLHKKYG
>459
PILRMLDRKIFRLWKKYG
>460
LNLRCLKRKIAYRWKKYG
>461
LRLRWLVRKIYPDQKKYG
>462
RRLRGLKRKIVVQVKKYG
>463
IMLRYLERKISRYNKKYG
>464
PTLRILRRKIEGIDKKYG
>465
PWLRALSRKIFVDCKKYG
>466
RMLRPLERKIDYFPKKYG
>467
FLLRNLQRKIFARMKKYG
>468
PVLRMLVRKIGYVWKKYG
>469
DMLRYLIRKILAGMKKYG
>470
DKLRDLIRKIKLSIKKYG
>471
HALRLLNRKIDCPTKKYG
>472
FILRDLSRKIHHKRKKYG
>473
DHLRVLYRKITDKNKKYG
>474
LELRFLARKIYSCNKKYG
>475
HELRNLYRKIIYGRKKYG
>476
QHLRQLIRKIQKKVKKYG
>477
KSLRVLQRKIEQQAKKYG
>478
THLRSLNRKIQQAWKKYG
>479
AMLRVLGRKIFWLHKKYG
>480
CKLRVLCRKIDKVFKKYG
>481
HLLRRLFRKIWEACKKYG
>482
PGLRSLPRKINDAPKKYG
>483
ISLRSLLRKIEEDPKKYG
>484
KRLRLLMRKICLTVKKYG
>485
PELRGLRRKITVRCKKYG
>486
NHLRRLPRKIQKWGKKYG
>487
APLRGLERKIIFWEKKYG
>488
RFLRSLERKIYYTTKKYG
>489
CCLRVLSRKIMDTNKKYG
>490
IWLRPLWRKIGRPAKKYG
>491
HMLRTLCRKIEQQVKKYG
>492
RDLRPLFRKIGLFAKKYG
>493
DKLRMLKRKIRPKLKKYG
>494
WHLRNLDRKIWGEYKKYG
>495
YQLRCLQRKIEREPKKYG
>496
KKLRRLTRKINHAKKKYG
>497
EILRHLYRKILVMHKKYG
>498
QALRKLNRKITVKVKKYG
>499
WPLRRLWRKIWHHPKKYG
>500
SILRQLWRKIFMDGKKYG
>501
WCLRWLSRKIRNCWKKYG
>502
IGLRFLERKIHMTFKKYG
>503
TSLRELDRKISFNGKKYG
>504
YHLRVLFRKISEYIKKYG
>505
EYLRWLMRKIFSHDKKYG
>506
TKLRELYRKITQHLKKYG
>507
VWLRKLVRKIMSLDKKYG
>508
FCLRILDRKILLHTKKYG
>509
GYLRNLYRKIEMPLKKYG
>510
HNLRKLLRKIASNCKKYG
>511
GTLRKLYRKINTDKKKYG
>512
HSLRTLRRKIQCPCKKYG
>513
GQLRCLSRKIEYEDKKYG
>514
STLRELGRKIQQHKKKYG
>515
NHLRPLNRKIYIRYKKYG
>516
DELRELWRKIVMHWKKYG
>517
QGLRDLYRKIFWPIKKYG
>518
NMLRHLNRKIPATGKKYG
>519
GKLRHLYRKIEIKYKKYG
>520
DSLRGLVRKINIETKKYG
>521
HGLRTLKRKIIHTLKKYG
>522
LDLRYLIRKIVWILKKYG
>523
KNLRLLCRKITDNVKKYG
>524
SILRGLERKILGVMKKYG
>525
LQLRLLARKISEHAKKYG
>526
HSLRTLPRKIIICVKKYG
>527
EMLRFLPRKIWDLTKKYG
>528
VFLRSLNRKILEWKKKYG
>529
MELRHLRRKIHKTKKKYG
>530
SVLRQLVRKIVAFGKKYG
>531
HNLRPLLRKIIYRKKKYG
>532
WGLRYLPRKIESALKKYG
>533
AKLRNLTRKITRWNKKYG
>534
AFLRYLTRKILFQNKKYG
>535
WKLRRLRRKIAEDSKKYG
>536
PILRVLQRKIEPERKKYG
>537
PWLRPLTRKIEPCTKKYG
>538
YRLRTLNRKISNACKKYG
>539
IMLRALARKIMGIDKKYG
>540
MHLRMLRRKIKPPKKKYG
>541
NFLRFLARKIDQSKKKYG
>542
AKLRRLDRKIDLDVKKYG
>543
NDLRELQRKIKKGGKKYG
>544
PELRCLFRKIWRPQKKYG
>545
KLLRMLYRKISQVQKKYG
>546
DSLRQLCRKIAYLGKKYG
>547
ETLRKLSRKIVCYTKKYG
>548
LKLRGLDRKIGANHKKYG
>549
NPLRWLSRKIECHKKKYG
>550
QYLRQLTRKIKMSGKKYG
>551
WVLRQLKRKIPSKYKKYG
>552
QCLRMLNRKIGGAQKKYG
>553
LELRKLLRKISFEEKKYG
>554
DCLRDLIRKIWPMCKKYG
>555
IMLRKLCRKIGIPEKKYG
>556
DDLRYLSRKIIFRVKKYG
>557
SILRQLKRKISELCKKYG
>558
VELRQLTRKIWNKPKKYG
>559
PSLRVLPRKIKSDNKKYG
>560
VVLRMLIRKIFAHAKKYG
>561
VQLRRLQRKINNISKKYG
>562
FFLRDLWRKIIASWKKYG
>563
VYLRNLVRKICDNCKKYG
>564
HSLRVLFRKIFEILKKYG
>565
HGLRHLFRKIWMWKKKYG
>566
RKLRQLCRKIQHFEKKYG
>567
SVLRKLERKIGGYVKKYG
>568
GSLRKLDRKIVQEWKKYG
>569
TLLRELCRKICELVKKYG
>570
EELRKLMRKIDMWDKKYG
>571
KELRHLARKITWQPKKYG
>572
RALRSLPRKIRSVIKKYG
>573
YSLRKLDRKIYYDTKKYG
>574
HTLRKLIRKIGSGAKKYG
>575
QHLRGLERKIMQGKKKYG
>576
MNLRILWRKIDPYIKKYG
>577
YRLRKLLRKIYEITKKYG
>578
RWLRVLRRKISRDNKKYG
>579
QVLRHLYRKIQCGAKKYG
>580
RFLRKLFRKIWEPYKKYG
>581
KELRILFRKIMMILKKYG
>582
GWLRQLSRKINCVIKKYG
>583
SSLRTLQRKIWIRHKKYG
>584
EALRILNRKIIWFVKKYG
>585
GRLRDLQRKIPTPEKKYG
>586
KLLRRLERKICETNKKYG
>587
RELRFLWRKIDPFHKKYG
>588
GNLRKLGRKIRQGFKKYG
>589
SVLRKLKRKIQVFLKKYG
>590
NCLRLLMRKIPDIEKKYG
>591
WPLRKLIRKIYHMQKKYG
>592
CDLRNLRRKIDEAIKKYG
>593
THLRILWRKIFLPMKKYG
>594
YWLRNLSRKIADPEKKYG
>595
HHLRKLDRKIHLMIKKYG
>596
IFLRSLIRKIECNHKKYG
>597
KCLRVLTRKIEKTRKKYG
>598
IGLRGLGRKIALIHKKYG
>599
KALRTLARKIPLVIKKYG
>600
RALRNLTRKIERGDKKYG
>601
LPLRHLARKIQLSIKKYG
>602
MNLRWLYRKIYECGKKYG
>603
ARLRCLPRKIHRRLKKYG
>604
PHLRYLHRKIQVYFKKYG
>605
CKLRHLDRKIKWSAKKYG
>606
EILRWLQRKIYQWKKKYG
>607
MVLRCLYRKIDNWHKKYG
>608
TCLRNLLRKISEAAKKYG
>609
WILRKLCRKIVNLQKKYG
>610
RILRHLHRKIDGCQKKYG
>611
MVLRNLFRKICWGGKKYG
>612
MILRRLSRKIEFNYKKYG
>613
EDLRVLCRKIQGWIKKYG
>614
AALRKLKRKITQFHKKYG
>615
KDLRCLDRKIPIETKKYG
>616
NQLRPLSRKIPDFQKKYG
>617
MCLRELPRKIQCQPKKYG
>618
YHLRQLERKINMITKKYG
>619
MSLRMLKRKITCACKKYG
>620
IWLRRLQRKIFPWWKKYG
>621
LCLRRLYRKIEPVAKKYG
>622
QHLRNLNRKIHRNTKKYG
>623
CGLRVLRRKILAVMKKYG
>624
LRLRNLLRKIPEESKKYG
>625
TRLRKLFRKIKHWCKKYG
>626
TKLRHLQRKINNFRKKYG
>627
CQLRLLGRKITCCMKKYG
>628
YDLRCLARKITMHHKKYG
>629
NMLRTLVRKIHKTNKKYG
>630
GGLRHLLRKIWRSQKKYG
>631
ADLRWLLRKIIFFSKKYG
>632
QCLRYLWRKIAQRFKKYG
>633
WELRSLDRKIMVSMKKYG
>634
VHLRALRRKIRFAVKKYG
>635
LTLRLLLRKINDPRKKYG
>636
SGLRSLIRKIKARVKKYG
>637
LQLRVLHRKIVVWYKKYG
>638
YLLRLLSRKIHMVIKKYG
>639
EALRTLIRKILEMGKKYG
>640
WPLRSLTRKIHTQMKKYG
>641
CDLRNLNRKIHQSIKKYG
>642
EDLRNLCRKIQAYWKKYG
>643
QSLRPLCRKIICCWKKYG
>644
AHLRELHRKIMGIIKKYG
>645
RCLRALARKITTHGKKYG
>646
WELRALVRKIRLASKKYG
>647
PWLRNLCRKIFDGQKKYG
>648
DYLRQLYRKIAEEAKKYG
>649
CFLRVLGRKIIYTMKKYG
>650
CHLRTLNRKIMFHAKKYG
>651
EKLRLLGRKIVEQRKKYG
>652
CWLRVLCRKIYKLWKKYG
>653
KGLRQLVRKIRDVNKKYG
>654
IFLRMLNRKINCQLKKYG
>655
GELRCLLRKIVLFKKKYG
>656
DFLRWLYRKIGTRPKKYG
>657
AELRCLARKIAFKVKKYG
>658
YPLRKLERKIVMLTKKYG
>659
FYLRNLDRKIAPDGKKYG
>660
CTLRELPRKIVNMIKKYG
>661
DELRGLRRKITHYCKKYG
>662
RKLRPLERKIWSPRKKYG
>663
ARLRYLLRKINNCWKKYG
>664
DALRNLYRKITETFKKYG
>665
KTLRSLPRKIFEARKKYG
>666
YVLRVLHRKIDYGQKKYG
>667
IGLRYLVRKIHKQEKKYG
>668
SWLRSLTRKIYCIEKKYG
>669
MFLRMLQRKIHQEKKKYG
>670
TWLRELARKIHDEWKKYG
>671
PILRCLDRKIGHGYKKYG
>672
AFLRWLLRKIYNTDKKYG
>673
TTLRGLSRKIIYQQKKYG
>674
FFLRYLQRKITPILKKYG
>675
KPLRHLFRKITMHNKKYG
>676
ENLRWLMRKICIHYKKYG
>677
QELRFLPRKIPYCAKKYG
>678
QWLRGLSRKIYWVYKKYG
>679
CKLRFLFRKIQTWSKKYG
>680
ENLRELVRKILGLRKKYG
>681
WWLRDLPRKIRARMKKYG
>682
YSLRKLKRKIAPSPKKYG
>683
TRLRVLIRKICNELKKYG
>684
FKLRLLFRKISPPCKKYG
>685
WFLRSLARKIPSTSKKYG
>686
DQLRQLKRKIHDAMKKYG
>687
WILRWLNRKILIHLKKYG
>688
TRLRWLMRKIYCIFKKYG
>689
LYLRCLARKISWLNKKYG
>690
YPLRGLKRKIDDGMKKYG
>691
QELRCLRRKIVIALKKYG
>692
HALRQLDRKIGRSYKKYG
>693
WPLRALFRKICGPPKKYG
>694
SCLRWLERKIVRDHKKYG
>695
FQLRRLGRKIRNCEKKYG
>696
LQLRGLYRKILGKRKKYG
>697
WFLRQLQRKINKNCKKYG
>698
DCLRILTRKILQVMKKYG
>699
WQLRALWRKIDQRTKKYG
>700
EDLRKLYRKIRCGGKKYG
>701
PPLRGLYRKIKAHIKKYG
>702
CVLRMLIRKITCPKKKYG
>703
EYLRCLFRKIDIFYKKYG
>704
SQLRKLWRKIALGGKKYG
>705
HWLRTLERKIMIEEKKYG
>706
HKLRQLQRKIMAHRKKYG
>707
QWLRHLYRKITDGCKKYG
>708
RLLRNLYRKICLDPKKYG
>709
CKLRRLCRKIGMSNKKYG
>710
IELRRLLRKIVWDNKKYG
>711
LILRQLNRKINYHWKKYG
>712
KMLRRLCRKIFPTFKKYG
>713
VVLRDLNRKIMKMGKKYG
>714
YALRPLGRKIGWMEKKYG
>715
FALRCLTRKIQAKNKKYG
>716
YFLRDLTRKIFFFCKKYG
>717
TNLRRLSRKITDMHKKYG
>718
QYLRILYRKILRRKKKYG
>719
EGLRILNRKIFECNKKYG
>720
IVLRELPRKIQTRHKKYG
>721
FILRMLFRKISCWNKKYG
>722
DWLRWLKRKIPYSMKKYG
>723
QDLRMLMRKIFSMHKKYG
>724
RKLRPLMRKIFSETKKYG
>725
VYLRVLMRKIFRMSKKYG
>726
MDLRQLRRKIPNVAKKYG
>727
MFLRMLMRKITKLMKKYG
>728
YWLRDLYRKIKQTSKKYG
>729
GKLRYLIRKIWFHCKKYG
>730
EGLRMLERKILLKAKKYG
>731
QCLRYLIRKIFNHEKKYG
>732
VELRGLYRKIILWRKKYG
>733
ITLRALCRKIFQKIKKYG
>734
LKLRWLMRKIFLYHKKYG
>735
CILRNLNRKIELTEKKYG
>736
PVLRWLQRKITPQNKKYG
>737
GILRVLRRKIVSKKKKYG
>738
QSLRNLLRKIGSELKKYG
>739
VKLRRLSRKIAQSHKKYG
>740
YWLRQLMRKITWGAKKYG
>741
RWLRSLYRKIRSYMKKYG
>742
WQLRVLYRKIISCRKKYG
>743
PKLRWLPRKIRFYRKKYG
>744
MDLRKLARKIWILYKKYG
>745
TFLRWLERKINTKDKKYG
>746
KKLRHLNRKIDIMYKKYG
>747
MILRQLARKIVWEMKKYG
>748
FCLRRLQRKIPEYMKKYG
>749
MDLRKLARKIQTECKKYG
>750
RGLRALVRKIELHCKKYG
>751
TSLRQLHRKIKVKHKKYG
>752
SALRWLCRKIDPLWKKYG
>753
MNLRHLSRKISLVPKKYG
>754
GHLRHLRRKIHMSSKKYG
>755
SSLRCLYRKIAHDCKKYG
>756
KTLRYLFRKICVTLKKYG
>757
THLRLLNRKIQEDLKKYG
>758
IQLRRLYRKIEPDAKKYG
>759
WSLRGLPRKIMAKYKKYG
>760
YQLRPLDRKISYAPKKYG
>761
RKLRHLVRKIYYIWKKYG
>762
ANLRELMRKIMCNVKKYG
>763
LWLRSLPRKIIDIEKKYG
>764
LQLRRLDRKINQHAKKYG
>765
YILRCLWRKIYIMEKKYG
>766
QGLRGLLRKIRCQCKKYG
>767
KGLRCLPRKIESTKKKYG
>768
PVLRSLYRKIGYGGKKYG
>769
YVLRCLSRKIETTKKKYG
>770
NNLRRLVRKIEWNLKKYG
>771
KYLRPLIRKINTDFKKYG
>772
LVLRRLERKIYSDWKKYG
>773
CRLRDLNRKIMIKTKKYG
>774
RKLRRLSRKIEIPMKKYG
>775
DKLRDLFRKIRPEEKKYG
>776
ANLRVLDRKIPQRCKKYG
>777
QGLRNLRRKIAMKPKKYG
>778
YKLRCLPRKIRNRMKKYG
>779
RELRRLGRKICFFGKKYG
>780
LKLRKLMRKIDHTLKKYG
>781
WALRALIRKINRQEKKYG
>782
VGLRDLARKINLCKKKYG
>783
CLLRFLHRKIVDMKKKYG
>784
ERLRTLRRKIRYKEKKYG
>785
QCLRHLCRKIGNNMKKYG
>786
WVLRHLTRKICGWIKKYG
>787
CILRWLARKIPWHAKKYG
>788
KNLRALARKIWGYIKKYG
>789
RQLRQLYRKIGGFEKKYG
>790
GFLRHLERKITHSCKKYG
>791
KSLRRLWRKIRCSMKKYG
>792
CILRFLQRKIAVKYKKYG
>793
SALRCLQRKITLKSKKYG
>794
QSLRWLKRKIHSSHKKYG
>795
FMLRPLFRKIESSFKKYG
>796
FLLRRLARKIMDENKKYG
>797
RQLRILFRKIESWPKKYG
>798
WRLRWLPRKIRECCKKYG
>799
DKLRFLLRKITDMLKKYG
>800
QVLRVLPRKIFLHKKKYG
>801
KALRRLHRKIVREHKKYG
>802
TALRNLHRKILCNRKKYG
>803
WGLRCLERKIAERPKKYG
>804
GKLRILTRKIQFTYKKYG
>805
QPLRLLLRKIVRFWKKYG
>806
WDLRKLFRKITCCQKKYG
>807
LYLRFLERKIGIFNKKYG
>808
IELRNLQRKIFEQNKKYG
>809
VGLRHLDRKIGGDPKKYG
>810
TKLRNLSRKIERCDKKYG
>811
VRLRYLGRKIEENMKKYG
>812
FYLRVLCRKIAGAMKKYG
>813
LDLRPLLRKIMYECKKYG
>814
FELRGLPRKIKKKWKKYG
>815
KNLRALPRKIMKGQKKYG
>816
HGLRLLKRKIHARKKKYG
>817
ENLRTLNRKIYTYSKKYG
>818
HNLRQLYRKINGASKKYG
>819
FELRHLKRKIFFYEKKYG
>820
SCLRMLSRKILRVTKKYG
>821
FLLRCLPRKIYCTSKKYG
>822
WPLRFLNRKIFTFDKKYG
>823
HCLRILARKITKQNKKYG
>824
FQLRFLNRKICVMGKKYG
>825
CNLRSLLRKIEIVRKKYG
>826
LYLRVLARKIPKQIKKYG
>827
QALRRLYRKIGNIKKKYG
>828
IRLRSLARKIWWFDKKYG
>829
TLLRFLSRKISKAHKKYG
>830
GILRHLSRKILCRFKKYG
>831
CNLRYLWRKIDAPEKKYG
>832
LILRILMRKIMNWCKKYG
>833
PALRPLGRKIKCAVKKYG
>834
IRLRILSRKIDDGRKKYG
>835
ERLRSLLRKIHSSKKKYG
>836
HRLRCLTRKIYMWDKKYG
>837
SYLRLLSRKILPDWKKYG
>838
KALRMLNRKIANFFKKYG
>839
QMLRFLPRKIWWEGKKYG
>840
AGLRNLGRKIKWEHKKYG
>841
WLLRILCRKIRRFKKKYG
>842
DGLRYLKRKIMEEMKKYG
>843
ERLRGLARKILSWWKKYG
>844
PCLRALNRKIRKRNKKYG
>845
TNLRGLQRKIPGFHKKYG
>846
HHLRPLTRKIKIYYKKYG
>847
KLLRALCRKIAFNKKKYG
>848
GELRHLHRKIQKHQKKYG
>849
STLRELVRKIVWCMKKYG
>850
VALRSLSRKIKMQDKKYG
>851
RCLRWLCRKIVPQNKKYG
>852
HWLRKLSRKIMQNLKKYG
>853
WGLRNLSRKIWGHCKKYG
>854
LVLRKLVRKINQQSKKYG
>855
MRLRNLPRKIHETGKKYG
>856
WALRWLFRKIAWKVKKYG
>857
KDLRELMRKIKWENKKYG
>858
YILRFLKRKINAIFKKYG
>859
SELRTLPRKIIAGSKKYG
>860
GRLRVLMRKIVPSPKKYG
>861
SFLRMLQRKIPKTLKKYG
>862
VLLRPLWRKIPVDPKKYG
>863
NELRCLSRKIAIRKKKYG
>864
SILRFLSRKILNGNKKYG
>865
QALRQLHRKIEMFSKKYG
>866
AALRSLGRKITMIAKKYG
>867
WQLRNLGRKICFFLKKYG
>868
RDLRGLPRKISPWVKKYG
>869
PQLRKLPRKIFSDRKKYG
>870
PTLRGLERKIHTLIKKYG
>871
FKLRKLGRKIYLVPKKYG
>872
EPLRTLQRKIRMHSKKYG
>873
LPLRWLGRKIESRDKKYG
>874
SRLRLLNRKIPIGTKKYG
>875
PQLRQLARKIKVFLKKYG
>876
SFLRWLDRKIALRGKKYG
>877
VRLRDLRRKIHNQVKKYG
>878
ATLRHLMRKIGGEEKKYG
>879
HWLRSLGRKIYWEHKKYG
>880
NNLRILGRKIRGCFKKYG
>881
WSLRMLGRKIHMDSKKYG
>882
TALRSLFRKIDYKSKKYG
>883
MRLRYLYRKICPLYKKYG
>884
HFLRELIRKIQECAKKYG
>885
HCLRFLGRKIFLSMKKYG
>886
MELRSLWRKILMIPKKYG
>887
WHLRELLRKIALCTKKYG
>888
LNLRFLCRKIPKANKKYG
>889
GFLRCLPRKIRTFDKKYG
>890
RWLRRLMRKIKKVIKKYG
>891
AVLRCLARKIMNYDKKYG
>892
PDLRELIRKITFGPKKYG
>893
VVLRKLDRKIMIEHKKYG
>894
PPLRNLPRKIMLSHKKYG
>895
DRLRNLARKICFRGKKYG
>896
PDLRHLHRKIPQMTKKYG
>897
EHLRVLWRKIIKHQKKYG
>898
WPLRQLKRKIPRQIKKYG
>899
AMLRNLMRKITNPAKKYG
>900
NTLRFLHRKIPHVCKKYG
>901
ASLRSLRRKIGLVDKKYG
>902
HELRHLHRKIIFSHKKYG
>903
IQLRWLLRKIDTIHKKYG
>904
GELRILGRKIDHTMKKYG
>905
NGLRKLNRKIMVDYKKYG
>906
SSLRQLHRKIQLMEKKYG
>907
DMLRLLIRKIQLGCKKYG
>908
KMLRDLSRKIKNYMKKYG
>909
SALRWLIRKIKNRCKKYG
>910
EWLRWLMRKIMKNGKKYG
>911
HSLRTLQRKIFQFWKKYG
>912
SFLRGLARKITLWTKKYG
>913
CELRNLPRKIHCEEKKYG
>914
GWLRPLYRKIVDVKKKYG
>915
HDLRFLSRKIYNWGKKYG
>916
KVLRILQRKIHEYRKKYG
>917
TFLRELNRKIIEFWKKYG
>918
NILRILYRKIYLIHKKYG
>919
TFLRILTRKIQPARKKYG
>920
YVLRILPRKIPHNTKKYG
>921
TVLRRLTRKILATNKKYG
>922
YILRCLHRKIEMGNKKYG
>923
QWLRMLHRKIVKMHKKYG
>924
DDLRQLSRKIMFRVKKYG
>925
NRLRKLARKIHGGAKKYG
>926
CSLRCLGRKIHRNDKKYG
>927
IYLRLLFRKIHIYCKKYG
>928
FDLRFLTRKIWCQQKKYG
>929
FFLRWLIRKIVWIGKKYG
>930
VTLRVLMRKIYLALKKYG
>931
TRLRRLLRKIKITHKKYG
>932
FILRTLRRKIAMQYKKYG
>933
FVLRMLERKIPGADKKYG
>934
QKLRTLFRKISWIHKKYG
>935
LLLRLLKRKIMPVGKKYG
